# Supplementary material for: Genome sequencing of high-penicillin producing industrial strain of Penicillium chrysogenum
Source: BMC Genomics. 2014 Jan 24;15(Suppl 1):S11. doi: 10.1186/1471-2164-15-S1-S11 (PMC4046689; doi:10.1186/1471-2164-15-S1-S11)
Supplement: Supplementary file 1 — Additional file 1: The list of polymorphic genes with non-synonymous mutations. (XLS 134 KB) [file 12864_2014_5684_MOESM1_ESM.xls]

## Sheet: Sheet1
Protein name	Length	Mutational position	Annotation
Pc12g02870	239	11,P change to L	hypothetical protein
Pc13g06630	484	448,L change to S	strong similarity to C4-dicarboxylate transport protein mae1p - Schizosaccharomyces pombe
Pc13g00620	1286	749,S change to L	strong similarity to cDNA kinesin light like protein An03g03030 - Aspergillus niger
Pc14g01350	1230	752,M change to I	strong similarity to putative signalling cascade component protein pro40 - Sordaria macrospora
Pc14g00800	1007	336,I change to L	strong similarity to hypothetical protein YGL144c - Saccharomyces cerevisiae
Pc12g12500	499	363,I change to T	weak similarity to peroxisomal transporter Ant1 - Saccharomyces cerevisiae
Pc21g03990	2365	1845,L change to F	unknown EC_number=2.3.1.-; strong similarity to polyketide synthase like protein An15g05090 - Aspergillus niger
Pc20g10510	1110	9,P change to L	strong similarity to hypothetical protein An18g01890 - Aspergillus niger
Pc13g00350	306	151,K change to Q	hypothetical protein
Pc12g05640	697	114,M change to V	strong similarity to heat shock protein sspB - Aspergillus niger
Pc21g01460	380	224,I change to M	strong similarity to hypothetical protein An15g06860 - Aspergillus niger
Pc21g23810	664	222,A change to V	strong similarity to hypothetical transcriptional regulator CAF32162.1 - Aspergillus fumigatus
Pc22g04960	787	115,Y change to F	similarity to hypothetical zinc-finger protein SPBC15D4.02 - Schizosaccharomyces pombe
Pc16g15520	328	43,F change to S	similarity to hypothetical AAA-ATPase AAR34299.1 - Geobacter sulfurreducens [truncated ORF]
Pc21g15270	400	178,A change to V	strong similarity to regulator of phosphoprotein phosphatase 1 Shp1 - Saccharomyces cerevisiae
Pc13g03030	314	189,W change to *	strong similarity to hypothetical membrane protein YOL092w - Saccharomyces cerevisiae
Pc21g06800	666	154,D change to N	similarity to hypothetical protein encoded by MUP24.12 - Arabidopsis thaliana
Pc12g13170	1056	514,A change to V	similarity to polyketide synthase PKS17 -Botryotinia fuckeliana
Pc20g05530	336	119,E change to K	strong similarity to carnitine/acylcarnitine translocase like protein An03g05020 - Aspergillus niger
Pc20g12500	2150	755,T change to I	strong similarity to OSJNBa0083N12.5 - Oryza sativa
Pc14g01990	627	613,P change to T	strong similarity to hypothetical protein contig1492_0.tfa_540cg - Aspergillus fumigatus
Pc21g10400	700	318,A change to T	strong similarity to sec1-like protein -Loligo pealei
Pc21g13670	952	471,P change to S	unknown EC_number=3.2.1.-; strong similarity to enzyme with sugar transferase activity like protein An01g10930 - Aspergillus niger
Pc12g07820	305	11,L change to F	unknown EC_number=3.2.1.132; similarity to chitosanase csnA - Aspergillus oryzae
Pc21g19540	606	39,P change to S	strong similarity to hypothetical PHD-type zinc finger protein SPCC126.07c - Schizosaccharomyces pombe
Pc21g03250	828	63,G change to D	strong similarity to vacuolar protein sorting-associated protein Vps16 - Saccharomyces cerevisiae
Pc21g01470	2909	489,P change to S	strong similarity to hypothetical protein An15g06820 - Aspergillus niger
Pc20g08350	596	358,D change to N	strong similarity to O-succinylhomoserine (thiol)-lyase met-7 chain - Neurospora crassa
Pc20g15550	685	371,L change to S	unknown EC_number=2.7.3.-; strong similarity to histidine kinase tcsA -Aspergillus nidulans
Pc12g16120	261	83,K change to R	hypothetical protein
Pc20g10210	445	254,Y change to C	similarity to hypothetical monocarboxylate permease Esbp6 - Saccharomyces cerevisiae
Pc21g21610	1039	505,T change to I	strong similarity to P-type ATPase ENA1 -Schwanniomyces occidentalis
Pc12g07010	214	163,T change to I	similarity to hypothetical protein An12g01650 - Aspergillus niger
Pc21g12050	261	54,A change to D	weak similarity to hypothetical protein SPAC23G3.04 - Schizosaccharomyces pombe
Pc20g06200	550	74,T change to P	strong similarity to hypothetical membrane protein YIL166c - Saccharomyces cerevisiae
Pc21g17660	771	139,V change to L	similarity to hypothetical protein SPCC4G3.18 - Schizosaccharomyces pombe
Pc20g01450	390	378,W change to *	weak similarity to DNA repair protein rhp55p - Schizosaccharomyces pombe
Pc13g07200	513	169,M change to K	strong similarity to carboxylic acid transport protein Jen1 - Saccharomyces cerevisiae
Pc12g03420	1228	282,A change to T	strong similarity to calcium-transporting ATPase Pmc1 - Saccharomyces cerevisiae
Pc22g23500	525	459,P change to S	unknown EC_number=1.14.14.1; strong similarity to bifunctional cytochrome P450rm - Rhodotorula minuta
Pc21g14410	574	542,S change to C	strong similarity to hypothetical protein contig1495_1.tfa_80cg - Aspergillus fumigatus
Pc16g08850	519	261,A change to T	unknown EC_number=1.14.-.-; strong similarity to cytochrome P450 monooxygenase like protein An01g03250 - Aspergillus niger
Pc13g08270	211	204,Y change to S	adenylylsulfate kinase AAA81521-Penicillium
Pc20g10390	666	294,K change to Q	similarity to calcineurin responsive zinc-finger transcription factor Crz1 - Saccharomyces cerevisiae
Pc13g02310	1908	382,R change to H	strong similarity to ATPase Mot1 -Saccharomyces cerevisiae
Pc21g14570	767	365,G change to S	strong similarity to histone deacetylase A Hda1 - Saccharomyces cerevisiae
Pc21g11440	609	85,K change to E	strong similarity to single-stranded DNA-binding protein 68k chain ssb1p - Schizosaccharomyces pombe
Pc22g17430	461	109,L change to F	hypothetical protein
Pc16g12350	1671	261,P change to S	unknown EC_number=2.7.7.6; strong similarity to 189 kD subunit of DNA-directed RNA polymerase I rpa190p - Schizosaccharomyces pombe
Pc12g00660	469	155,I change to L	unknown EC_number=2.3.3.1; strong similarity to glyoxysomal citrate synthase - Cucurbita sp
Pc13g03180	1515	1014,S change to F	strong similarity to hypothetical protein B12K8.10 - Neurospora crassa
Pc22g02260	281	15,G change to D	hypothetical protein
Pc20g14310	500	88,L change to P	unknown EC_number=2.3.1.48; strong similarity to histone acetyltransferase Hat1 - Saccharomyces cerevisiae
Pc22g24050	639	509,I change to M	strong similarity to intracellular signalling protein like protein An12g08110 - Aspergillus niger
Pc21g03370	394	267,P change to S	strong similarity to 70K U1 small nuclear ribonucleoprotein snRNP27D - Drosophila melanogaster
Pc22g18040	309	39,D change to N	strong similarity to calmodulin- and actin-binding protein h-caldesmon like protein An04g01300 -Aspergillus niger
Pc22g13800	1449	1318,A change to T	strong similarity to ABC transporter CDR4 -Candida albicans
Pc12g11740	1757	530,W change to *	strong similarity to chitin synthase with a myosin motor-like domain csmA - Aspergillus nidulans
Pc16g06150	565	188,W change to *	unknown EC_number=3.2.1.1; strong similarity to alpha-amylase precursor amy - Bacillus amyloliquefaciens
Pc21g23580	532	48,I change to T	similarity to hypothetical protein T41p -Homo sapiens
Pc21g18000	367	123,G change to D	strong similarity to hypothetical DnaJ-like heat shock protein 17E5.120 - Neurospora crassa
Pc20g04700	1488	570,Y change to D	weak similarity to hypothetical protein F17H10.1 - Caenorhabditis elegans
Pc12g11980	540	358,K change to E	similarity to hypothetical protein An02g05660 - Aspergillus niger
Pc14g01330	362	358,I change to L	strong similarity to Arp2/3 complex subunit sop2p - Schizosaccharomyces pombe
Pc16g05270	213	16,C change to F	weak similarity to hypothetical transcription regulatory protein SPBC530.08 - Schizosaccharomyces pombe
Pc13g08690	2526	424,N change to K	unknown EC_number=2.1.1.-; strong similarity to lovastatin diketide synthase lovF - Aspergillus terreus
Pc12g00470	635	346,W change to *	unknown EC_number=3.2.1.55; strong similarity to alpha-l-arabinofuranosidase a precursor abfA - Aspergillus niger
Pc12g02850	280	95,T change to S	weak similarity to hypothetical protein -Aspergillus fumigatus
Pc23g00590	373	30,L change to F	similarity to ankyrin repeat protein E4_2 -Synthetic construct
Pc21g02330	310	92,W change to C	weak similarity to hypothetical protein T24H10.2 - Caenorhabditis elegans
Pc21g23470	161	107,A change to T	hypothetical protein
Pc14g00920	668	592,Q change to R	similarity to transcription factor Gal4 -Saccharomyces cerevisiae
Pc13g04750	937	54,G change to C	weak similarity to hypothetical protein SPBC27B12.12c - Schizosaccharomyces pombe
Pc16g03940	510	357,L change to S	strong similarity to dicarboxylic amino acid permease Dip5 - Saccharomyces cerevisiae
Pc18g06340	146	97,R change to W	hypothetical protein
Pc12g02280	892	56,K change to E	strong similarity to DNA repair protein like protein An15g04680 - Aspergillus niger
Pc20g13220	850	374,L change to P	weak similarity to hypothetical protein 1192_scaffold_2.tfa_590cg - Fusarium graminearum
Pc16g14130	317	5,I change to L	strong similarity to hypothetical conserved protein SPBC337.10c - Schizosaccharomyces pombe
Pc20g00290	190	84,Y change to H	strong similarity to intramitochondrial sorting protein YLR168c - Saccharomyces cerevisiae
Pc18g02010	323	313,G change to D	strong similarity to hypothetical protein An15g04980 - Aspergillus niger
Pc22g22850	2522	2215,L change to F	putative sequencing error; strong similarity to polyketide synthase like protein An09g01860 - Aspergillus niger [putative sequencing error]
Pc13g09860	995	257,I change to N	similarity to hexamer-binding protein HEXBP -Leishmania major
Pc16g13490	436	207,W change to *	unknown EC_number=1.3.99.-; strong similarity to short/branched chain specific acyl-CoA dehydrogenase precursor ACADSB - Homo sapiens
Pc22g01070	1209	647,A change to S	strong similarity to spliceosomal protein like protein An08g09010 - Aspergillus niger
Pc13g09080	2272	1094,W change to *	strong similarity to sensor/regulator protein like protein An02g08510 - Aspergillus niger
Pc16g03330	302	173,L change to S	strong similarity to hypothetical protein contig46_part_ii.tfa_1620wg - Aspergillus fumigatus
Pc21g19300	231	51,S change to F	similarity to peroxisomal membrane protein PMP22 - Arabidopsis thaliana
Pc22g18920	946	305,F change to L	strong similarity to Dom34p-interacting protein like protein An04g01900 - Aspergillus niger
Pc13g03990	1517	585,Q change to H	weak similarity to mrna stability protein Ssm4 - Saccharomyces cerevisiae
Pc03g00040	321	315,F change to L	unknown EC_number=3.1.3.16; similarity to protein phosphatase type 2C Ptc2 - Saccharomyces cerevisiae
Pc12g10540	226	217,V change to L	similarity to hypothetical protein T23E23.20 - Arabidopsis thaliana
Pc12g00240	543	539,N change to D	strong similarity to aminotriazole resistance protein Atr1 - Saccharomyces cerevisiae
Pc13g11370	1038	751,D change to Y	weak similarity to secretory protein Sec5 -Saccharomyces cerevisiae
Pc20g14380	446	371,G change to R	hypothetical protein
Pc21g19590	284	195,P change to L	strong similarity to hypothetical protein mg00056.1 - Magnaporthe grisea
Pc21g19880	954	759,D change to N	strong similarity to vacuolar biogenesis protein Pep5 - Saccharomyces cerevisiae
Pc13g06150	216	154,L change to F	strong similarity to hypothetical protein An13g01780 - Aspergillus niger
Pc12g06120	282	250,A change to T	strong similarity to hypothetical protein YKL195w - Saccharomyces cerevisiae
Pc21g09710	167	34,S change to *	strong similarity to ADP-ribosylation factor-like protein Arl1 - Saccharomyces cerevisiae
Pc20g12000	520	458,A change to T	hypothetical protein
Pc21g23370	741	564,R change to Q	strong similarity to hypothetical protein An01g10200 - Aspergillus niger
Pc21g06850	225	10,A change to V	similarity to mitochondrial ribosomal protein Mrp20 - Saccharomyces cerevisiae
Pc12g10640	415	237,S change to L	similarity to transcription regulator of maltose utilization amyR - Aspergillus nidulans
Pc13g12790	137	33,N change to H	hypothetical protein
Pc22g00470	1261	1060,T change to I	ABC transporter sequence aa7 from patent
Pc21g00790	760	276,G change to D	weak similarity to hypothetical protein CAD25113.1 - Encephalitozoon cuniculi
Pc21g07650	876	489,P change to L	strong similarity to mRNA decapping protein Dcp2 - Saccharomyces cerevisiae
Pc13g10170	457	147,S change to F	weak similarity to hypothetical protein B8I24.160 - Neurospora crassa
Pc16g07790	749	720,R change to K	similarity to hypothetical protein contig_1_149_scaffold_12.tfa_30cg - Aspergillus nidulans
Pc16g08550	614	97,L change to S	similarity to hypothetical protein ncu02885.1 - Neurospora crassa
Pc13g08720	2209	1854,K change to Q	similarity to myosin heavy chain - Gallus gallus
Pc24g02900	994	285,A change to T	strong similarity to plasma membrane H(+)-ATPase pmaA - Aspergillus nidulans
Pc22g21280	189	145,P change to S	strong similarity to protein RER1 - Homo sapiens
Pc16g10410	969	381,T change to M	putative sequencing error; strong similarity to theta DNA polymerase mus308 - Drosophila melanogaster [putative sequencing error]
Pc13g09960	834	653,K change to R	strong similarity to secretory gene nsfA -Aspergillus niger
Pc22g02620	336	77,N change to I	unknown EC_number=3.1.-.-; strong similarity to monoglyceride lipase mgll - Mus musculus
Pc22g15220	312	188,P change to S	unknown EC_number=1.-.-.-; strong similarity to C-5 sterol desaturase Erg3 - Saccharomyces cerevisiae
Pc16g07590	546	502,P change to S	unknown EC_number=3.5.1.4; strong similarity to acetamidase amdS -Aspergillus oryzae
Pc18g02200	530	438,P change to S	strong similarity to hypothetical protein contig_1_66_scaffold_4.tfa_140cg - Aspergillus nidulans
Pc22g01690	916	88,Y change to D	strong similarity to transport protein Sec24 - Saccharomyces cerevisiae
Pc21g01810	235	173,W change to *	unknown EC_number=2.4.2.9; strong similarity to uracil phosphoribosyltransferase upp - Bacillus caldolyticus
Pc22g18000	616	492,D change to N	weak similarity to ankyrin 3 Ank3 - Mus musculus
Pc13g13260	788	764,L change to V	strong similarity to hypothetical conserved protein aq_2146 - Aquifex aeolicus
Pc22g14950	639	439,L change to F	weak similarity to transcription activator Ppr1 - Saccharomyces cerevisiae
Pc12g01310	314	308,F change to Y	similarity to hypothetical protein An03g04820 - Aspergillus niger
Pc23g00500	666	143,A change to V	putative sequencing error; strong similarity to hypothetical protein An07g04950 - Aspergillus niger [putative sequencing error]
Pc13g04450	188	5,K change to Q	strong similarity to U3 small nucleolar ribonucleoprotein Imp3 - Saccharomyces cerevisiae
Pc13g08960	956	651,L change to *	strong similarity to hypothetical protein SPBC354.08c - Schizosaccharomyces pombe
Pc13g04800	1779	774,F change to S	strong similarity to hypothetical protein An05g00625 - Aspergillus niger
Pc20g04900	3021	2625,R change to H	strong similarity to hypothetical protein An08g08230 - Aspergillus niger
Pc21g14120	540	325,G change to D	strong similarity to protein involved in cercosporin production CFP - Cercospora kikuchii
Pc22g18740	777	200,A change to S	weak similarity to hypothetical protein An04g01760 - Aspergillus niger
Pc22g25160	365	48,S change to Y	unknown EC_number=3.2.1.14; strong similarity to chitinase 1 precursor cts1 - Coccidioides immitis
Pc22g08540	1058	192,G change to R	strong similarity to secretory pathway Ca2+-ATPase pmrA - Aspergillus niger
Pc21g01760	777	625,D change to N	similarity to protein regulating cytokinesis PRC1 - Homo sapiens
Pc12g14860	412	361,G change to D	extracellular acid phosphatase PhoA-Penicillium
Pc13g05580	630	439,D change to N	strong similarity to hypothetical protein mg06134.1 - Magnaporthe grisea
Pc13g10690	636	428,S change to L	unknown EC_number=1.5.5.1; strong similarity to electron-transfer flavoprotein-ubiquinone oxidoreductase like protein An16g03910 - Aspergillus niger
Pc13g05380	268	165,A change to T	strong similarity to hypothetical protein YPR040w - Saccharomyces cerevisiae
Pc13g07190	175	80,E change to K	strong similarity to cytoplasmic ribosomal protein of the large subunit L16 - Saccharomyces cerevisiae
Pc15g01920	854	8,N change to H	strong similarity to hypothetical protein contig1487_1.tfa_1570wg - Aspergillus fumigatus
Pc21g17940	1578	775,L change to S	unknown EC_number=2.7.1.-; strong similarity to eIF2-alpha specific protein kinase Gcn2 - Saccharomyces cerevisiae
Pc20g11650	803	195,Y change to F	unknown EC_number=6.3.3.1; unknown EC_number=6.3.4.13; strong similarity to bifunctional purine synthase like protein An15g00570 - Aspergillus niger
Pc14g00770	792	426,Y change to F	strong similarity to oligopeptide transporter Opt1 - Saccharomyces cerevisiae
Pc20g04350	1308	525,S change to N	strong similarity to cut3p like protein An07g06730 - Aspergillus niger
Pc13g03040	110	20,L change to F	hypothetical protein
Pc12g07170	1665	240,T change to I	strong similarity to DNA helicase like protein An17g01490 - Aspergillus niger
Pc16g04160	542	134,A change to D	strong similarity to hypothetical protein YER006w - Saccharomyces cerevisiae
Pc13g09070	492	53,M change to L	strong similarity to hypothetical protein B23L21.110 - Neurospora crassa
Pc21g12470	1236	1132,M change to L	weak similarity to heterokaryon incompatibility protein het-6 - Neurospora crassa
Pc21g02740	410	374,A change to V	strong similarity to vacuolar H(+)/Ca(2+) exchanger Vcx1 - Saccharomyces cerevisiae
Pc21g03530	1025	223,G change to R	weak similarity to transcription factor Aro80 - Saccharomyces cerevisiae
Pc20g02500	717	603,K change to Q	weak similarity to thiamine repressible gene thi1p - Schizosaccharomyces pombe
Pc20g09000	1102	206,D change to E	unknown EC_number=3.1.3.56; strong similarity to inositol-1,4,5-triphosphate 5-phosphatase Inp52 -Saccharomyces cerevisiae
Pc06g01450	127	126,L change to P	strong similarity to hypothetical protein brt1 - Schizophyllum commune
Pc13g13200	561	314,Q change to *	strong similarity to dark repressor of conidiation velvet veA - Aspergillus nidulans
Pc13g05750	1127	1105,I change to K	strong similarity to hypothetical Ca2+/H+ antiporter YNL321w - Saccharomyces cerevisiae
Pc13g11450	135	63,L change to I	strong similarity to hypothetical protein BAA10688.1 - Synechocystis sp
Pc24g00910	101	67,C change to Y	hypothetical protein
Pc21g00850	381	307,F change to S	deleted EC_number 3.3.2.3; strong similarity to soluble epoxide hydrolase sEH clone EH3.1 - Solanum tuberosum
Pc20g11220	101	81,G change to D	hypothetical protein
Pc22g01820	1770	1170,R change to W	weak similarity to ankyrin AAC37208.1 -Drosophila melanogaster
Pc16g09130	832	810,K change to N	similarity to zinc-finger transcription factor amdA - Aspergillus nidulans
Pc22g13300	600	293,T change to I	unknown EC_number=1.3.3.4; strong similarity to protoporphyrinogen oxidase PPO - Mus musculus
Pc21g19270	820	33,I change to L	unknown EC_number=3.6.1.-; strong similarity to valosin-containing protein like AAA-ATPase Cdc48 - Saccharomyces cerevisiae
Pc13g10280	407	129,L change to F	strong similarity to hypothetical protein An16g04560 - Aspergillus niger
Pc16g07030	682	202,Y change to S	similarity to erythrocyte splice form 1 of ankyrin ANK1 - Homo sapiens
Pc16g07580	1015	771,P change to L	strong similarity to transcription elongation protein Spt5 - Saccharomyces cerevisiae
Pc12g08650	1789	352,T change to I	unknown EC_number=6.3.2.19; strong similarity to ubiquitin protein ligase Ufd4 - Saccharomyces cerevisiae
Pc20g15280	582	78,P change to S	similarity to transcription factor ap1p -Schizosaccharomyces pombe
Pc20g04130	161	90,R change to G	hypothetical protein
Pc06g00540	180	58,G change to D	weak similarity to hypothetical protein 1144_scaffold_2.tfa_110cg - Fusarium graminearum
Pc13g08760	1368	1299,P change to S	strong similarity to protein phosphatase homolog like protein An08g03530 - Aspergillus niger
Pc12g02600	1202	94,R change to H	unknown EC_number=2.4.1.16; strong similarity to chitin synthase chsE -Aspergillus nidulans
Pc12g11890	642	190,D change to N	strong similarity to hypothetical peptidoglycan binding domain protein CC2696 - Caulobacter crescentus
Pc15g00070	293	79,D change to N	unknown EC_number=2.3.1.-; similarity to arylalkylamine N-acetyltransferase AANAT1 - Esox lucius
Pc22g20390	1316	1098,P change to L	strong similarity to multidrug resistance protein atrD - Aspergillus nidulans
Pc16g04370	975	114,T change to M	strong similarity to hypothetical protein An08g02680 - Aspergillus niger
Pc21g10370	371	326,A change to T	unknown EC_number=5.1.3.2; strong similarity to UDP-glucose 4-epimerase Gal10 - Saccharomyces cerevisiae
Pc13g07890	312	95,Q change to *	unknown EC_number=1.1.1.31; similarity to 3-hydroxyisobutyrate dehydrogenase mmsB - Pseudomonas aeruginosa
Pc12g04110	1348	309,S change to T	strong similarity to hypothetical beta transducin-like protein het-e1 - Podospora anserina
Pc12g10380	619	391,G change to V	strong similarity to secreted protein like protein An11g04740 - Aspergillus niger
Pc22g20050	1050	473,E change to K	strong similarity to importin RanBP7 - Homo sapiens
Pc13g02480	1015	168,T change to P	strong similarity to translation initiation factor like protein An18g05570 - Aspergillus niger
Pc06g01480	538	107,I change to L	strong similarity to maltose transport protein Mal31 - Saccharomyces cerevisiae
Pc16g04470	504	248,G change to S	similarity to transcription factor Arg81 -Saccharomyces cerevisiae
Pc21g11840	768	14,P change to L	strong similarity to hypothetical protein SOM1 - Neurospora crassa
Pc15g00310	901	680,H change to Y	strong similarity to spindle pole body protein GCP2 - Homo sapiens
Pc18g02380	407	204,S change to R	strong similarity to hypothetical protein contig1471_1.tfa_1380cg - Aspergillus fumigatus
Pc21g14350	807	255,P change to S	strong similarity to protein zinedin like protein An16g01520 - Aspergillus niger
Pc13g15800	367	324,A change to T	unknown EC_number=5.1.1.16; strong similarity to serine racemase - Mus musculus
Pc13g04820	789	497,L change to V	strong similarity to hypothetical protein An05g00610 - Aspergillus niger
Pc13g05200	1306	20,R change to G	strong similarity to hypothetical nuclear migration protein - Neurospora crassa
Pc16g10550	1160	519,A change to T	weak similarity to hypothetical conserved protein SPCC132.01c - Schizosaccharomyces pombe
Pc20g04490	356	310,G change to S	hypothetical protein
Pc22g23580	563	256,G change to E	similarity to trichothecene efflux pump TRI12 - Fusarium sporotrichioides
Pc16g10050	309	145,L change to F	weak similarity to 2-hydroxyisoflavone reductase IRL - Zea mays
Pc22g21970	100	43,P change to Q	hypothetical protein
Pc21g12040	676	496,K change to R	weak similarity to hypothetical protein KIAA1464 - Homo sapiens
Pc12g05930	787	564,V change to I	strong similarity to hypothetical conserved protein SPBC146.06c - Schizosaccharomyces pombe
Pc22g03580	419	292,V change to L	unknown EC_number=3.4.23.18; strong similarity to aspergillopepsin apnS -Aspergillus phoenicis
Pc21g23500	185	181,E change to K	similarity to IgE-dependent histamine-releasing factor - Homo sapiens
Pc13g03780	1398	1043,K change to Q	strong similarity to hypothetical Sec76 domain protein - Schizosaccharomyces pombe
Pc06g01660	849	65,S change to W	weak similarity to suppressor of nda4 mutation sna41p - Schizosaccharomyces pombe
Pc20g14170	875	578,A change to T	strong similarity to glucose repression mediator protein Ssn6 - Saccharomyces cerevisiae
Pc16g00500	486	248,F change to S	strong similarity to hypothetical membrane protein YIL166c - Saccharomyces cerevisiae
Pc21g10670	1167	88,W change to *	similarity to UV damage nucleotide excision repair protein rph16p - Schizosaccharomyces pombe
Pc22g15560	1063	874,E change to K	strong similarity to hypothetical protein SPAC821.04c - Schizosaccharomyces pombe
Pc16g01200	964	866,S change to L	unknown EC_number=3.5.4.6; strong similarity to AMP deaminase Amd1 -Saccharomyces cerevisiae
Pc22g22480	1135	675,E change to K	strong similarity to protein kinase like protein An01g06550 - Aspergillus niger
Pc21g17530	960	46,A change to T	strong similarity to vacuolar protein sorting protein 18 VPS18 - Homo sapiens
Pc06g00700	730	76,N change to I	strong similarity to hypothetical protein YOR243c - Saccharomyces cerevisiae
Pc21g22220	286	136,N change to S	similarity to hypothetical protein An15g02550 - Aspergillus niger
Pc24g01140	325	275,V change to L	hypothetical protein
Pc13g14910	683	101,G change to R	weak similarity to thiamine repressible gene thi1p - Schizosaccharomyces pombe
Pc22g19890	287	52,R change to C	strong similarity to eukaryotic translation initiation factor 3 subunit p42 - Homo sapiens
Pc13g03420	505	125,K change to R	unknown EC_number=5.3.4.1; strong similarity to PDI related protein A prpA - Aspergillus niger
Pc13g05990	524	268,Y change to *	strong similarity to chloroplast cysteine synthase B precursor like protein An14g00960 - Aspergillus niger
Pc20g04020	537	381,T change to S	strong similarity to threonine synthase Thr4 - Saccharomyces cerevisiae
Pc13g06840	1127	1076,T change to A	strong similarity to topoisomerase I interacting factor 1 Tof1 - Saccharomyces cerevisiae
Pc16g09040	653	35,K change to E	similarity to hypothetical membrane protein YIL130w - Saccharomyces cerevisiae
Pc21g23340	396	185,L change to P	similarity to alpha-1,6-mannosyltransferase Hoc1 - Saccharomyces cerevisiae
Pc16g01770	517	128,A change to P	unknown EC_number=1.14.14.1; strong similarity to phenylacetate hydroxylase pahA - Penicillium chrysogenum
Pc12g16430	298	176,K change to Q	strong similarity to oxidoreductase of short-chain ORF11 - Streptomyces coelicolor
Pc22g11730	1029	96,A change to T	similarity to hypothetical retroelement pol polyprotein - Arabidopsis thaliana
Pc24g01340	448	242,K change to E	similarity to hypothetical protein An02g01490 - Aspergillus niger
Pc20g05580	515	410,G change to S	peroxin-24 Pex24-Penicillium chrysogenum
Pc12g08750	588	534,C change to Y	unknown EC_number=1.5.3.11; strong similarity to polyamine oxidase PAO -Zea mays
Pc12g03630	820	348,I change to L	strong similarity to beta-glucosidase bgln -Candida molischiana
Pc13g13500	1342	768,E change to K	strong similarity to MAP kinase kinase kinase wak1p - Schizosaccharomyces pombe
Pc22g17640	602	150,V change to M	weak similarity to catabolite repressor creA - Aspergillus niger
Pc13g10890	400	243,D change to N	similarity to hypothetical protein PA1213 -Pseudomonas aeruginosa
Pc20g10800	586	250,Q change to R	similarity to transcription activator of lysine pathway Lys14 - Saccharomyces cerevisiae
Pc22g18990	456	75,S change to N	strong similarity to zinc-metalloprotease Ste24 - Saccharomyces cerevisiae
Pc21g22680	524	417,T change to I	strong similarity to high-affinity nicotinic acid permease Tna1 - Saccharomyces cerevisiae
Pc22g24490	322	95,Y change to C	hypothetical protein
Pc20g12380	367	115,D change to N	strong similarity to cell wall protein Crh1 -Saccharomyces cerevisiae
Pc12g02010	151	99,I change to M	hypothetical protein
Pc20g02380	754	198,L change to *	weak similarity to hypothetical transcription regulator SPBC530.05 - Schizosaccharomyces pombe
Pc16g00400	537	154,Q change to *	unknown EC_number=1.14.-.-; strong similarity to cytochrome P450 eln2 -Coprinus cinereus
Pc16g09420	632	100,I change to M	strong similarity to nonribosomal peptide synthase like protein An04g04380 - Aspergillus niger
Pc16g04410	935	484,R change to *	strong similarity to myosin heavy chain like protein An08g02730 - Aspergillus niger
Pc22g08000	713	363,L change to *	weak similarity to hypothetical integral membrane protein SPCC1322.03 - Schizosaccharomyces pombe
Pc12g06650	1066	199,A change to V	strong similarity to translation elongation factor 3 Yef3 - Saccharomyces cerevisiae
Pc16g03370	429	131,N change to I	strong similarity to hypothetical protein G11A3.030 - Neurospora crassa
Pc16g06930	628	586,R change to C	unknown EC_number=1.14.13.-; strong similarity to hypothetical sterigmatocystin biosythesis monooxygenase stcW -Aspergillus nidulans
Pc22g03540	669	623,V change to L	weak similarity to hypothetical protein -Plasmodium falciparum
Pc17g00500	211	186,G change to D	hypothetical protein
Pc20g12540	490	12,C change to Y	strong similarity to hypothetical purine-cytosine permease Fcy2 - Saccharomyces cerevisiae
Pc12g08720	440	272,V change to I	strong similarity to hypothetical protein HI0753 - Synechocystis sp
Pc21g23800	727	603,T change to S	similarity to cutinase transcription factor alpha CTF1a - Fusarium solani
Pc24g01490	390	382,P change to L	strong similarity to developmental regulatory protein brlA - Aspergillus nidulans
Pc20g03000	697	591,S change to F	similarity to positive regulator of the lactose-galactose regulon LAC9 - Kluyveromyces lactis
Pc12g13590	295	36,F change to S	unknown EC_number=3.1.3.2; similarity to acid phosphatase PHO2 -Yarrowia lipolytica
Pc21g07090	1102	848,T change to I	unknown EC_number=2.7.-.-; strong similarity to protein kinase C pkcA -Aspergillus niger
Pc20g11950	438	228,S change to L	weak similarity to transcription factor involved in acriflavine resistance acr-2 - Neurospora crassa
Pc22g16740	574	42,T change to P	similarity to chromatin-remodeling complex protein Sfh1 - Saccharomyces cerevisiae
Pc12g02080	524	252,A change to V	strong similarity to glucose transporter rco-3 - Neurospora crassa
Pc20g12520	451	178,T change to I	weak similarity to hypothetical S-layer protein - Clostridium thermocellum
Pc21g13770	322	133,R change to H	unknown EC_number=2.8.1.1; strong similarity to thiosulfate sulfurtransferase TST - Homo sapiens
Pc21g13680	780	119,F change to L	similarity to hypothetical protein An12g01370 - Aspergillus niger
Pc16g03180	244	81,G change to W	hypothetical protein
Pc22g17000	204	160,W change to *	strong similarity to hypothetical protein An04g00670 - Aspergillus niger
Pc12g11590	768	131,P change to S	strong similarity to hypothetical protein SPAC824.01 - Schizosaccharomyces pombe
Pc06g01150	386	281,Q change to R	strong similarity to hypothetical protein SPCC757.02c - Schizosaccharomyces pombe
Pc13g05740	612	294,A change to T	unknown EC_number=2.7.1.47; strong similarity to D-ribulokinase rbtK -Klebsiella pneumoniae
Pc16g00040	524	376,L change to *	strong similarity to hypothetical protein contig_1_89_scaffold_6.tfa_690wg - Aspergillus nidulans
Pc21g23240	638	52,G change to D	strong similarity to alpha-isopropylmalate synthase Leu4 - Saccharomyces cerevisiae
Pc20g07430	900	655,I change to K	weak similarity to hypothetical protein contig1487_1.tfa_670wg - Aspergillus fumigatus
Pc22g06090	3161	1647,L change to F	strong similarity to vacuolar protein sorting-associated protein Vps13 - Saccharomyces cerevisiae
Pc14g00020	786	520,E change to K	weak similarity to hypothetical transcription regulator protein - Schizosaccharomyces pombe
Pc21g16590	689	542,P change to S	strong similarity to hypothetical membrane protein YIL067c - Saccharomyces cerevisiae
Pc12g15730	302	265,D change to N	strong similarity to novobiocin biosynthetic gene novR - Streptomyces spheroides
Pc20g15250	355	354,L change to F	unknown EC_number=1.1.1.18; strong similarity to myo-inositol 2-dehydrogenase yisS - Bacillus subtilis
Pc12g15820	521	488,R change to *	strong similarity to GABA permease Uga4 -Saccharomyces cerevisiae
Pc21g10940	489	3,L change to *	strong similarity to allantoate permease Dal5 - Saccharomyces cerevisiae
Pc13g03730	475	48,G change to R	strong similarity to high affinity nickel transporter - Ralstonia eutropha
Pc22g16080	111	62,P change to L	hypothetical protein
Pc06g02050	600	494,F change to C	strong similarity to hypothetical protein An08g11990 - Aspergillus niger
Pc21g13370	881	547,N change to D	strong similarity to cercosporin resistance protein crg1 - Cercospora nicotianae
Pc12g15210	916	8,R change to *	strong similarity to dynamin-related protein msp1p - Schizosaccharomyces pombe
Pc16g14720	554	231,L change to F	strong similarity to hypothetical protein contig46_part_ii.tfa_1780cg - Aspergillus fumigatus
Pc24g02250	490	398,A change to D	weak similarity to Na+/H+ antiporter NapA -Enterococcus hirae
Pc16g06060	238	216,G change to W	unknown EC_number=3.2.1.4; strong similarity to cellulase FI-CMCase -Aspergillus aculeatus
Pc12g12390	501	79,N change to H	strong similarity to hypothetical protein An01g01800 - Aspergillus niger
Pc22g24270	569	112,E change to D	strong similarity to hypothetical protein SCF91.02c - Streptomyces coelicolor
Pc21g16480	958	698,P change to L	weak similarity to hypothetical transcription regulator protein - Schizosaccharomyces pombe
Pc22g05630	300	217,I change to V	strong similarity to hypothetical membrane protein YPL087w - Saccharomyces cerevisiae
Pc22g10220	615	386,G change to D	strong similarity to dnaK-type molecular chaperone Ssb2 - Saccharomyces cerevisiae
Pc20g12490	781	370,L change to F	strong similarity to hypothetical protein An15g01300 - Aspergillus niger
Pc22g03270	591	33,A change to V	strong similarity to hypothetical protein contig12.tfa_1170wg - Aspergillus fumigatus
Pc16g09900	402	80,M change to L	unknown EC_number=2.1.1.38; strong similarity to cDNA O-methyltransferase mt-I - Aspergillus parasiticus
Pc16g02180	120	40,C change to Y	hypothetical protein
Pc22g21580	491	455,F change to S	strong similarity to membrane protein Tpo2 -Saccharomyces cerevisiae
Pc13g10810	693	632,L change to P	unknown EC_number=6.2.1.16; strong similarity to acetoacetyl-CoA synthase acsA - Sinorhizobium meliloti
Pc12g01010	549	173,D change to N	strong similarity to hypothetical protein An15g03240 - Aspergillus niger
Pc18g02460	672	192,A change to T	unknown EC_number=3.1.1.-; strong similarity to para-nitrobenzyl esterase pnbA - Bacillus subtilis
Pc22g17800	199	92,N change to S	strong similarity to protein probably involved in the synthesis of Fe-S clusters Isu2 -Saccharomyces cerevisiae
Pc22g08770	1173	1113,P change to S	strong similarity to hypothetical RNA-binding protein CAA18887.1 - Schizosaccharomyces pombe
Pc13g12410	1029	883,A change to T	similarity to hypothetical transcription activator SPAC139.03 - Schizosaccharomyces pombe
Pc13g07970	945	878,Y change to S	unknown EC_number=2.4.1.-; strong similarity to wheat raffinose synthase like protein An04g02700 - Aspergillus niger
Pc22g22260	771	68,D change to N	strong similarity to hypothetical zinc-finger protein SPCC1223.01 - Schizosaccharomyces pombe
Pc14g01370	701	470,Y change to S	similarity to transcription factor Upc2 -Saccharomyces cerevisiae
Pc12g16330	455	265,P change to S	strong similarity to hypothetical protein An07g06420 - Aspergillus niger
Pc22g08830	315	269,T change to I	hypothetical protein
Pc13g11150	701	291,A change to V	similarity to protein PRIB - Lentinus edodes
Pc21g13420	1150	1104,V change to I	strong similarity to hypothetical protein An12g01100 - Aspergillus niger
Pc21g15530	620	585,A change to V	similarity to transcription factor IIIC 95K chain Tfc1 - Saccharomyces cerevisiae
Pc13g10270	245	113,R change to Q	unknown EC_number=2.4.1.83; strong similarity to mannose phospho-dolichol synthase dpm1 - Hypocrea jecorina
Pc18g01560	1644	426,D change to N	strong similarity to guanine nucleotide-releasing factor Lte1 - Saccharomyces cerevisiae
Pc21g19150	335	234,R change to Q	strong similarity to hypothetical protein contig31_part_ii.tfa_3070cg - Aspergillus fumigatus
Pc18g06530	282	39,N change to D	hypothetical protein
Pc13g10850	508	240,A change to V	strong similarity to quinate transport protein qutD - Aspergillus nidulans
Pc16g13790	571	59,R change to C	similarity to split zinc finger protein 1 Sfp1 - Saccharomyces cerevisiae
Pc13g08290	1048	645,P change to S	strong similarity to Rho-type GTPase-activating protein like protein An08g05440 -Aspergillus niger
Pc13g06400	445	339,S change to F	strong similarity to hypothetical protein An14g00600 - Aspergillus niger
Pc21g14450	392	373,V change to I	strong similarity to replication factor C subunit ARFC3 - Arxula adeninivorans
Pc12g12810	410	24,L change to P	unknown EC_number=2.1.1.38; strong similarity to cDNA O-methyltransferase mt-I - Aspergillus parasiticus
Pc21g17440	565	178,I change to M	strong similarity to hypothetical protein An17g01350 - Aspergillus niger
Pc16g11730	511	133,Q change to E	similarity to transcription activator Upc2 -Saccharomyces cerevisiae
Pc16g13820	769	84,D change to E	putative sequencing error; similarity to RING finger protein rngB -Dictyostelium discoideum [putative sequencing error]
Pc20g13850	998	370,Y change to D	similarity to hypothetical protein palA -Aspergillus nidulans
Pc21g08310	324	144,I change to T	strong similarity to sucrose non-fermenting 4 protein SNF4 like protein An14g06220 - Aspergillus niger
Pc13g10680	143	115,A change to V	hypothetical protein
Pc18g03600	451	171,Y change to F	unknown EC_number=2.6.1.13; strong similarity to ornithine transaminase otaA - Aspergillus nidulans
Pc20g11810	351	204,G change to C	similarity to hypothetical protein 99H12.280 - Neurospora crassa
Pc21g18910	1322	990,Q change to *	strong similarity to beta transducin-like protein like protein An01g01380 - Aspergillus niger
Pc21g22470	504	8,F change to L	strong similarity to cytochrome P450 eln2 -Coprinus cinereus
Pc13g13410	285	102,M change to I	strong similarity to hypothetical short-chain dehydrogenase PA1379 - Pseudomonas aeruginosa
Pc22g18330	1336	188,Q change to *	strong similarity to killer toxin insensitive protein 3 Iki3 - Saccharomyces cerevisiae
Pc16g03020	351	14,K change to Q	weak similarity to integral membrane protein PTH11 - Magnaporthe grisea
Pc18g06390	367	366,L change to F	strong similarity to hypothetical protein At2g25280 - Arabidopsis thaliana
Pc12g13360	325	280,Q change to *	unknown EC_number=3.5.5.1; strong similarity to aliphatic nitrilase -Rhodococcus rhodochrous
Pc12g03310	1061	303,S change to Y	strong similarity to MMS19 - Mus musculus
Pc12g06770	908	293,E change to K	strong similarity to hypothetical protein SPAC4F10.21 - Schizosaccharomyces pombe
Pc13g04480	421	267,L change to S	strong similarity to dnaJ protein homolog Scj1 - Saccharomyces cerevisiae
Pc12g10200	400	383,E change to K	strong similarity to hypothetical protein DOS1 - Neurospora crassa
Pc20g02570	840	583,S change to N	similarity to Ser/Arg-related nuclear matrix protein like protein An02g13680 - Aspergillus niger
Pc18g02400	1392	929,K change to R	weak similarity to Snf1 interacting protein Sip3 - Saccharomyces cerevisiae
Pc20g11610	173	65,P change to L	strong similarity to hypothetical protein B13O20.120 - Neurospora crassa
Pc14g00490	524	7,K change to E	strong similarity to high affinity hexose transporter Hxt1 - Saccharomyces cerevisiae
Pc22g16940	463	28,G change to E	strong similarity to cell division cycle protein CDC25 - Candida albicans
Pc22g08060	421	89,K change to R	strong similarity to transcriptional coactivator HFI1 related protein CAD71048.1 - Neurospora crassa
Pc21g05080	2581	615,L change to M	unknown EC_number=2.1.1.-; strong similarity to lovastatin diketide synthase lovF - Aspergillus terreus
Pc16g15200	126	103,A change to V	hypothetical protein
Pc22g16370	291	24,A change to P	strong similarity to hypothetical osmosensor Sho1p - Candida utilis
Pc22g25360	184	15,P change to L	hypothetical protein
Pc20g15720	522	244,N change to H	strong similarity to high affinity hexose transporter Hxt1 - Saccharomyces cerevisiae
Pc16g12710	436	396,H change to Q	weak similarity to N-acetylglucosaminyltransferase VI GnT-VI - Gallus gallus
Pc16g03320	210	94,G change to E	hypothetical protein
Pc12g13690	427	47,G change to D	similarity to hypothetical protein KIAA1715 -Homo sapiens
Pc12g02620	709	195,P change to A	strong similarity to enzyme activator protein Skt5 - Saccharomyces cerevisiae
Pc21g08840	1130	438,G change to R	strong similarity to mating-type switching protein swi4p - Schizosaccharomyces pombe
Pc13g06070	537	201,E change to *	strong similarity to nucleolar phosphoprotein like protein An14g00890 - Aspergillus niger
Pc22g18070	916	284,V change to I	similarity to mucin like protein An04g01380 -Aspergillus niger
Pc16g09020	1224	146,G change to V	unknown EC_number=6.3.2.19; strong similarity to ubiquitin protein ligase like protein An01g03060 - Aspergillus niger
Pc12g06190	1051	1014,W change to R	similarity to protein required for accurate chromosome transmission Chl12 - Saccharomyces cerevisiae
Pc06g00170	447	273,F change to I	unknown EC_number=1.14.13.1; weak similarity to gentisate 1,2-dioxygenases GDO - Pseudomonas alcaligenes
Pc13g10760	493	488,K change to *	strong similarity to mucin like protein An16g03720 - Aspergillus niger
Pc20g07730	257	187,S change to F	strong similarity to hypothetical protein An11g09830 - Aspergillus niger
Pc18g06020	371	109,A change to V	weak similarity to integral membrane protein PTH11 from patent WO9913094-A2 - Magnaporthe grisea
Pc12g08390	665	326,Y change to F	weak similarity to hypothetical transcription regulator protein CAA91958.1 - Schizosaccharomyces pombe
Pc12g00970	806	55,G change to D	strong similarity to hypothetical sugar hydrolase - Bacteroides thetaiotaomicron
Pc22g10070	593	528,A change to T	acid phosphatase phoG-Penicillium chrysogenum
Pc21g04840	2218	784,R change to H	unknown EC_number=2.3.1.-; strong similarity to polyketide synthase PKS1 - Cochliobolus heterostrophus
Pc12g00560	930	314,P change to S	strong similarity to hypothetical verprolin related protein encoded by B24P7.40 - Neurospora crassa
Pc13g00530	886	542,N change to S	similarity to helicase Pif1 - Saccharomyces cerevisiae
Pc18g05860	508	259,P change to S	strong similarity to hypothetical protein contig1492_0.tfa_850wg - Aspergillus fumigatus
Pc07g00090	288	217,F change to S	weak similarity to hypothetical protein SPAC15A10.09c - Schizosaccharomyces pombe
Pc22g15470	333	213,L change to S	strong similarity to hypothetical protein contig5_part_ii.tfa_1790cg - Aspergillus fumigatus
Pc12g07600	805	600,Y change to F	strong similarity to hypothetical protein B5O22.240 - Neurospora crassa
Pc12g16190	1374	194,R change to C	unknown EC_number=2.4.1.173; strong similarity to sterol 3-beta-glucosyltransferase involved in autophagocytosis Atg26 - Pichia pastoris; Gene-ID: Atg26
Pc18g04100	2354	1121,Q change to H	strong similarity to splicing factor PRP8 -Homo sapiens
Pc18g05500	407	89,Y change to H	similarity to hypothetical protein YPR169w -Saccharomyces cerevisiae
Pc22g18360	311	172,T change to I	unknown EC_number=2.7.-.-; strong similarity to protein kinase cut8p -Schizosaccharomyces pombe
Pc20g03930	593	35,K change to *	unknown EC_number=3.4.14.9; strong similarity to lysosomal pepstatin insensitive protease CLN2 - Homo sapiens
Pc20g12300	155	7,S change to R	strong similarity to hypothetical protein CAC18246.1 - Neurospora crassa
Pc20g09070	534	346,P change to S	unknown EC_number=1.14.14.-; strong similarity to eburicol 14 alpha-demethylase like protein An13g00090 - Aspergillus niger
Pc21g07470	629	412,T change to I	weak similarity to hypothetical protein CAD11409.1 - Neurospora crassa
Pc22g24960	509	285,K change to E	strong similarity to high-affinity nicotinic acid permease Tna1 - Saccharomyces cerevisiae
Pc12g01520	216	190,G change to S	strong similarity to endo-1,4-beta-xylanase -Penicillium sp
Pc12g16180	315	187,G change to S	strong similarity to hypothetical protein An07g06630 - Aspergillus niger
Pc20g14420	333	141,E change to D	strong similarity to hypothetical protein contig31_part_i.tfa_3310cg - Aspergillus fumigatus
Pc16g14890	622	486,S change to F	strong similarity to hypothetical protein contig_1_86_scaffold_5.tfa_150cg - Aspergillus nidulans
Pc13g07960	344	41,A change to T	unknown EC_number=1.1.1.1; strong similarity to alcohol dehydrogenase ADH like protein An04g02690 - Aspergillus niger
Pc20g14130	434	276, R change to H	strong similarity to hypothetical protein 1160_scaffold_2.tfa_800cg - Fusarium graminearum
Pc20g09060	247	222, Q change to R	strong similarity to hypothetical conserved protein B2F7.100 - Neurospora crassa
Pc16g13180	582	147, R change to H	unknown EC_number=1.1.3.-; strong similarity to L-galactonolactone oxidase Alo - Saccharomyces cerevisiae
Pc21g15970	466	83, F change to S	unknown EC_number=3.6.1.11; strong similarity to cytosolic exopolyphosphatase Ppx1 - Saccharomyces cerevisiae
Pc18g02790	891	413, G change to R	strong similarity to ras1 activating gene ral2p - Schizosaccharomyces pombe
Pc44g00010	234	202, S change to *	similarity to hypothetical protein contig46_part_ii.tfa_2020cg - Aspergillus fumigatus
Pc22g23180	164	4, T change to K	strong similarity to hypothetical protein An03g06340 - Aspergillus niger
Pc21g07330	852	834, L change to M	strong similarity to hypothetical protein An18g02150 - Aspergillus niger
Pc16g12080	257	171, G change to D	strong similarity to allergen rAsp f 4 -Aspergillus fumigatus
Pc16g08020	585	569, R change to G	strong similarity to hypothetical protein SCF91.02c - Streptomyces coelicolor
Pc21g18380	402	260, D change to N	strong similarity to hypothetical protein contig14.tfa_750wg - Aspergillus fumigatus
Pc21g15560	380	252, Y change to N	strong similarity to hypothetical protein contig1495_1.tfa_670wg - Aspergillus fumigatus
Pc06g01320	846	701, A change to V	similarity to copper homeostasis protein Cup9 - Saccharomyces cerevisiae
Pc16g02980	227	60, A change to T	strong similarity to hypothetical protein contig_1_65_scaffold_4.tfa_330wg - Aspergillus nidulans
Pc21g03980	363	120,W change to *	strong similarity to hypothetical protein contig_1_155_scaffold_12.tfa_40wg - Aspergillus nidulans
Pc48g00010	159	64, I change to L	hypothetical protein
Pc16g13960	678	615, C change to Y	strong similarity to probable amidase -Mesorhizobium loti
Pc20g02230	511	224, Q change to E	weak similarity to hypothetical protein An02g13560 - Aspergillus niger
Pc22g07810	516	61, H change to Y	strong similarity to sugar transporter Sut2 -Pichia stipitis
Pc12g08580	1046	589, I change to V	unknown EC_number=1.8.1.2; strong similarity to alpha subunit of assimilatory sulfite reductase Met10 - Saccharomyces cerevisiae
Pc05g00010	146	12, W change to *	hypothetical protein
Pc20g14790	452	54, A change to T	weak similarity to hypothetical protein YER080w - Saccharomyces cerevisiae
Pc12g12830	570	299, D change to Y	strong similarity to extragenic suppressor of the bimD6 mutation sudD - Aspergillus nidulans
Pc21g22070	312	50, E change to K	similarity to hypothetical protein CG16717 -Drosophila melanogaster
Pc21g14380	154	84, N change to S	similarity to hypothetical protein SPBC31F10.02 - Schizosaccharomyces pombe
Pc20g15090	813	771, G change to R	strong similarity to hypothetical protein B2E7.150 - Neurospora crassa
Pc12g00130	47	32, V change to D	similarity to versicolorin B synthase like protein An15g03100 - Aspergillus niger
Pc21g03410	473	3, L change to P	similarity to hypothetical protein An14g04910 - Aspergillus niger
Pc20g08440	1379	1195, L change to F	strong similarity to p200 protein like protein An11g10930 - Aspergillus niger
Pc13g12530	138	112, A change to T	strong similarity to hypothetical protein An08g06600 - Aspergillus niger
Pc16g03610	114	4, W change to S	hypothetical protein
Pc13g01450	737	33, P change to L	strong similarity to SCF ubiquitin ligase (E3) F-box subunit FBL3 - Homo sapiens
Pc22g04150	349	344, S change to F	weak similarity to the transcription factor Pip2 - Saccharomyces cerevisiae
Pc13g03850	657	9, D change to E	similarity to hypothetical protein contig_1_7_scaffold_1.tfa_140wg - Aspergillus nidulans
Pc15g01320	361	167, K change to *	strong similarity to high-affinity zinc transport protein Zrt1 - Saccharomyces cerevisiae
Pc22g00230	598	213, G change to R	strong similarity to membrane protein Tpo2 -Saccharomyces cerevisiae
Pc20g01880	513	315, S change to L	strong similarity to hypothetical protein SC9B2.03 - Streptomyces coelicolor
Pc06g00710	990	485, G change to W	strong similarity to 150 kDa oxygen regulated protein ORP150 - Rattus norvegicus
Pc13g11010	422	184, D change to N	strong similarity to hypothetical protein -Aspergillus fumigatus
Pc20g14100	574	414, D change to N	similarity to hypothetical exonuclease -Schizosaccharomyces pombe
Pc21g11700	1671	595, E change to K	strong similarity to transcription activator like protein An12g00210 - Aspergillus niger
Pc12g12630	723	42, F change to I	weak similarity to hypothetical protein An02g05020 - Aspergillus niger
Pc19g00730	200	192, P change to R	similarity to hypothetical protein An14g05440 - Aspergillus niger [truncated ORF]
Pc12g01100	217	88, E change to K	similarity to component of the TBP-associated protein complex Taf47 - Saccharomyces cerevisiae
Pc13g04780	493	346, K change to M	strong similarity to hypothetical protein An05g00635 - Aspergillus niger
Pc18g03510	762	163, W change to *	strong similarity to hypothetical protein SPAC577.12 - Schizosaccharomyces pombe
Pc21g08860	573	21, L change to Q	strong similarity to acvA gene expression regulator Pc804 like protein An13g01050 - Aspergillus niger
Pc22g13140	670	253, S change to P	strong similarity to hypoxia-associated transcriptional activator SART1 - Tetraodon nigroviridis
Pc18g01980	1037	167, K change to N	strong similarity to hypothetical transcription regulator protein - Schizosaccharomyces pombe
Pc16g05610	167	17, G change to R	unknown EC_number=2.7.-.-; strong similarity to protein kinase CK2 (casein kinase II) beta subunit ckb1p - Schizosaccharomyces pombe [truncated ORF]
Pc12g02270	498	482, L change to F	hypothetical protein
Pc22g03220	520	152, R change to H	regulator protein wetA-Penicillium chrysogenum
Pc22g04070	482	195, R change to Q	strong similarity to hypothetical protein contig1492_0.tfa_4650cg - Aspergillus fumigatus
Pc12g14850	678	506, P change to L	similarity to ankyrin Ank2 - Homo sapiens
Pc22g14650	273	66, D change to N	weak similarity to hypothetical protein An07g00900 - Aspergillus niger
Pc16g04530	550	153, S change to N	strong similarity to peptide transport protein Ptr2 - Saccharomyces cerevisiae
Pc21g08520	135	3, P change to L	similarity to multidrug resistance protein like protein An08g02330 - Aspergillus niger
Pc22g13900	303	117, F change to S	weak similarity to hypothetical protein YPR143w - Saccharomyces cerevisiae
Pc16g03030	630	167, G change to D	strong similarity to hypothetical protein contig1492_0.tfa_6350cg - Aspergillus fumigatus
Pc21g04980	613	610, P change to S	strong similarity to calcineurin responsive zinc-finger transcription factor like protein An13g00370 -Aspergillus niger
Pc16g08260	394	255, F change to I	strong similarity to hypothetical protein scn1p - Schizosaccharomyces pombe
Pc08g00060	48	28, D change to G	weak similarity to hypothetical protein An14g05890 - Aspergillus niger
Pc16g15540	396	93 N change to D,129 D change to N	weak similarity to hypothetical protein An04g07410 - Aspergillus niger
Pc22g07500	542	104 I change to Y	strong similarity to mitomycin C translocase mct - Streptomyces lavendulae
Pc04g00180	756	13 Q change to R,35 F change to V,70 H change to N,74 L change to I,118 N change to D,121 D change to G,150 V change to L,158 P change to L,165 T change to A,220 A change to T,248 I change to V,282 S change to T,382 G change to R,383 D change to E,396 D change to G,445 M change to L,447 D change to S,497 F change to Y,530 T change to S,544 F change to C,638 F change to I,642 R change to G,744 L c…	similarity to hypothetical protein contig36.tfa_290wg - Aspergillus fumigatus
Pc13g05620	2474	768 A change to T	strong similarity to ATM-related kinase required for DNA damage response uvsB - Aspergillus nidulans
Pc24g00010	732	468 T change to P	similarity to hypothetical protein 15E6.200 -Neurospora crassa
Pc22g22270	841	568 S change to L,579 A change to T	strong similarity to meiotic recombination protein MSH4 - Homo sapiens
Pc21g07010	1576	185 D change to G	strong similarity to ARF guanine-nucleotide exchange factor 2 Gea2 - Saccharomyces cerevisiae
Pc24g00090	153	11 W change to R,27 P change to S,42 Y change to D,69 H change to R,72 R change to K,79 V change to M,86 S change to I,94 E change to D,98 A change to T,105 R change to W,115 S change to C,127 S change to A,140 T change to I,152 V change to I	hypothetical protein
Pc16g09150	1195	928 I change to F	strong similarity to ubiquitin protein ligase E6-AP - Homo sapiens
Pc09g00330	657	52 P change to S,59 P change to Q,96 P change to L,99 Q change to H,158 A change to T,251 F change to I,253 S change to R,257 N change to Q,371 M change to L,373 D change to S,406 E change to D,456 T change to S,470 F change to C,543 R change to G,645 L change to R,649 R change to P,650 R change to H	similarity to hypothetical protein contig36.tfa_290wg - Aspergillus fumigatus
Pc23g00090	246	23 G change to A,109 H change to D,111 E change to Q,113 A change to V,115 D change to E,126 R change to K,204 N change to H,224 Q change to G,228 P change to S,229 G change to S,232 A change to P,235 N change to T,242 S change to I	hypothetical protein
Pc21g03650	891	16 D change to G,322 N change to H,745 E change to Q,771 I change to T	similarity to hypothetical protein - Oryza sativa
Pc24g03250	120	4 H change to Y,13 Y change to H,97 H change to R	hypothetical protein [truncated ORF]
Pc22g26610	150	99 A change to V,119 T change to S,131 H change to P,137 K change to N,140 V change to A,142 S change to *	similarity to hypothetical protein An08g11500 - Aspergillus niger
Pc16g11480	2538	79 R change to H,951 A change to D	unknown EC_number=2.1.1.-; strong similarity to lovastatin diketide synthase lovF - Aspergillus terreus
Pc16g15190	142	99 A change to V	weak similarity to hypothetical protein An08g11500 - Aspergillus niger
Pc13g02600	575	312 P change to A	strong similarity to nuclear localization protein Npl6 - Saccharomyces cerevisiae
Pc16g09270	473	371 V change to T	putative sequencing error; similarity to hypothetical protein SPBC1105.07c - Schizosaccharomyces pombe [putative sequencing error]
Pc22g07710	154	2 T change to I,86 S change to F	hypothetical protein
Pc23g00030	134	76 G change to E,98 A change to P	hypothetical protein
Pc16g09350	353	21 T change to L	strong similarity to hypothetical protein T9E8.140 - Arabidopsis thaliana
Pc13g03370	850	796 R change to Q	strong similarity to calpain-like protease palB - Aspergillus nidulans
Pc24g01350	535	271 N change to D,326 A change to S,340 T change to I,393 I change to R,443 E change to D	weak similarity to erythrocyte splice form 1 of ankyrin ANK1 - Homo sapiens
Pc20g04260	817	397 L change to F,398 A change to E	weak similarity to hypothetical transcription activator SPAC139.03 - Schizosaccharomyces pombe
Pc09g00210	302	21 R change to C,22 S change to N,43 M change to I,65 L change to P,224 M change to T	weak similarity to cell division protein kinase - Encephalitozoon cuniculi
Pc21g12640	763	77 L change to P	strong similarity to cutinase transcription factor beta CTF1b - Fusarium solani
Pc15g01660	396	93 N change to D,129 D change to N	weak similarity to hypothetical protein An04g07410 - Aspergillus niger
Pc24g02320	229	24 G change to C,25 K change to Q,30 S change to L,32 N change to E,38 V change to N,82 S change to P,84 L change to W,110 T change to I,111 L change to V,118 H change to D,122 N change to T,157 T change to M,174 V change to A,219 A change to D,221 S change to A	hypothetical protein
Pc04g00150	171	22 H change to R,142 D change to N	hypothetical protein
Pc08g00010	444	128 T change to I,233 T change to I	strong similarity to hypothetical protein mg05551.1 - Magnaporthe grisea
Pc16g04190	201	59 I change to K,137 H change to Q	hypothetical protein
Pc16g15110	181	39 T change to S,54 Y change to N,76 Q change to R,115 S change to *,158 L change to V,159 N change to T,160 R change to G,169 G change to C	hypothetical protein
Pc24g00880	194	118 V change to A,141 Y change to S,145 R change to P,164 S change to P	hypothetical protein [truncated ORF]
Pc24g03260	124	95 D change to N	hypothetical protein [truncated ORF]
Pc16g14870	517	448 E change to K,461 P change to T,473 E change to G	strong similarity to hypothetical protein contig_1_86_scaffold_5.tfa_140wg - Aspergillus nidulans
Pc07g00010	186	77 T change to I,78 L change to Q,79 T change to P,86 M change to L	weak similarity to hypothetical protein An08g11290 - Aspergillus niger
Pc13g13290	676	343 S change to G	unknown EC_number=6.2.1.5; strong similarity to succinat-CoA ligase alpha chain Lsc1 - Saccharomyces cerevisiae
Pc01g00030	1028	631 L change to I,686 R change to G,894 V change to E	weak similarity to hypothetical protein An12g08820 - Aspergillus niger
Pc17g01060	236	74 G change to V,139 R change to W	similarity to hypothetical protein 15E6.200 -Neurospora crassa
Pc22g25890	1028	631 L change to I,686 R change to G,894 V change to E	weak similarity to hypothetical protein An12g08820 - Aspergillus niger
Pc21g00180	246	4 H change to Y,36 E change to K,49 L change to H,59 I change to L,76 Q change to H,77 V change to M,97 H change to R,108 V change to A,130 G change to D,217 D change to N	hypothetical protein
Pc21g07300	191	173 L change to F,174 Q change to *	weak similarity to avrRpt2-induced protein AIG2 - Arabidopsis thaliana
Pc21g00310	221	9 G change to W,21 S change to L,36 F change to A,86 G change to D,167 N change to H,179 H change to N,195 K change to R	similarity to hypothetical protein An18g02770 - Aspergillus niger
Pc21g16090	822	577 S change to F	unknown EC_number=3.6.1.-; strong similarity to subunit of transcription initation factor TFIIH DNA helicase Rad25 - Saccharomyces cerevisiae
Pc12g02700	310	292 N change to S	similarity to hypothetical protein 1383_scaffold_6.tfa_200wg - Fusarium graminearum [truncated ORF]
Pc17g00970	712	1 P change to S,56 M change to L,70 H change to N,124 D change to N,141 P change to L,142 G change to D,151 V change to I,184 M change to K,338 G change to R,339 D change to E,352 D change to G,401 M change to L,403 D change to S,453 F change to Y,486 T change to S,500 F change to C,518 N change to S,674 S change to A,700 W change to R,705 R change to H,708 E change to D	similarity to hypothetical protein contig36.tfa_290wg - Aspergillus fumigatus
Pc16g15220	162	117 L change to V,123 E change to V	hypothetical protein
Pc12g07560	104	101 P change to L	hypothetical protein
Pc17g01150	362	56 A change to T,162 M change to I,251 G change to E,275 S change to L,300 P change to S,327 D change to E	hypothetical protein
Pc17g01040	428	23 K change to E,44 F change to L,46 N change to D,59 N change to D,375 Q change to L,383 V change to A,414 H change to R	unknown EC_number=3.1.1.4; weak similarity to calcium-independent phospholipase A2 - Homo sapiens [truncated ORF]
Pc22g01040	753	333 K change to E	strong similarity to hypothetical protein An08g08980 - Aspergillus niger
Pc20g12930	3164	430 D change to N,935 R change to Q	strong similarity to hypothetical protein An08g11390 - Aspergillus niger
Pc24g00260	230	76 I change to V,83 P change to S,214 S change to F,216 Y change to S	putative sequencing error; strong similarity to hypothetical protein 1190_scaffold_2.tfa_540wg - Fusarium graminearum [truncated ORF][putative sequencing error]
Pc22g20170	495	313 S change to I,314 N change to I	strong similarity to hypothetical protein SPBP8B7.07c - Schizosaccharomyces pombe
Pc24g02350	265	7 N change to D,58 T change to I,101 P change to L,150 S change to N,171 V change to A,185 R change to G	strong similarity to hypothetical protein An08g12110 - Aspergillus niger [truncated ORF]
Pc23g00020	236	43 R change to G,47 L change to I,53 N change to T,131 A change to V,173 V change to L,209 H change to Y	similarity to hypothetical protein 15E6.200 -Neurospora crassa
Pc20g14370	546	543 N change to T	similarity to transcription factor Arg81 -Saccharomyces cerevisiae
Pc17g01070	282	5 I change to T,8 S change to T,43 M change to I,65 T change to P,143 V change to I,205 T change to I,224 M change to T,247 M change to T	weak similarity to hypothetical protein mg11003.1 - Magnaporthe grisea
Pc22g26670	299	42 I change to V,74 I change to M,75 S change to C,113 D change to G,125 N change to D,247 Q change to L,262 T change to A,265 Q change to R,266 N change to D,284 V change to L,286 H change to R	weak similarity to calcium-independent phospholipase A2 - Homo sapiens [truncated ORF]
Pc12g00980	703	663 R change to Q,664 A change to G	strong similarity to hypothetical 2,3-cyclic-nucleotide 3-phosphodiesterase related protein -Neurospora crassa
Pc35g00010	170	27 A change to T,87 E change to *	hypothetical protein
Pc21g00190	240	2 E change to K,31 I change to T,40 G change to D,41 L change to R,67 I change to S,90 T change to N,98 V change to A,100 S change to P,122 G change to E,164 I change to S,178 M change to L,237 V change to A	weak similarity to hypothetical protein An12g06780 - Aspergillus niger
Pc16g15130	240	2 K change to E,25 T change to I,26 R change to C,30 P change to L,62 P change to A,68 A change to S,90 N change to T,98 A change to V,153 T change to I,154 H change to R,164 S change to I	weak similarity to hypothetical protein An12g06780 - Aspergillus niger
Pc12g13930	1414	852 I change to M,1325 E change to K	strong similarity to hypothetical protein of the UPF0028 family - Schizosaccharomyces pombe
Pc12g12880	1388	711 G change to D,1374 R change to K	strong similarity to ubiquitin specific protease like protein An02g01420 - Aspergillus niger
Pc24g02780	477	93 I change to V,124 W change to R,192 H change to Q,205 S change to A,291 F change to L,326 T change to S,406 C change to S,470 S change to P	strong similarity to hypothetical protein An08g12110 - Aspergillus niger
Pc22g12880	385	54 L change to P,77 R change to G,108 R change to G,123 Y change to C,153 T change to A,167 Y change to H,175 Y change to C,181 R change to G,194 Y change to C,195 K change to E,199 T change to A,215 K change to E,235 I change to M,253 T change to A,259 T change to A,263 I change to M,269 K change to E,279 N change to D,291 I change to M,296 K change to E,298 Y change to C,307 I change to T,309 I…	hypothetical protein
Pc13g08900	2128	1285 K change to E,1918 R change to H	strong similarity to calcium channel protein Cch1 - Saccharomyces cerevisiae
Pc14g02060	404	316 G change to D,360 T change to N	hypothetical protein
Pc09g00220	134	19 T change to N,44 V change to A	hypothetical protein
Pc22g26690	236	74 G change to V,139 R change to W	similarity to hypothetical protein 15E6.200 -Neurospora crassa
Pc21g18250	2351	597 G change to D	similarity to suppressor of S.cerevisiae sin4 mutation Rlr1 - Saccharomyces cerevisiae
Pc08g00040	732	468 T change to P	similarity to hypothetical protein 15E6.200 -Neurospora crassa
Pc16g02850	159	6 K change to E	similarity to hypothetical protein An04g09580 - Aspergillus niger [truncated ORF]
Pc21g00280	349	42 E change to D,52 I change to T,65 K change to Q,79 Q change to K,90 S change to N,102 R change to P,123 E change to G,137 E change to Q,230 T change to A,250 R change to P	hypothetical protein
Pc22g24840	121	73 T change to L	strong similarity to hypothetical protein An02g08120 - Aspergillus niger
Pc13g14190	597	158 P change to L,454 L change to S	strong similarity to hypothetical protein contig61.tfa_890cg - Aspergillus fumigatus
Pc24g03050	440	1 G change to *,29 E change to D,37 N change to I,45 G change to C,83 E change to D,111 N change to Y,123 S change to F,131 W change to L,145 P change to L,146 P change to F,163 S change to F,164 G change to C,165 W change to L	unknown EC_number=1.6.5.3; strong similarity to mitochondrial NADH dehydrogenase ndh64 - Neurospora crassa [truncated ORF]
Pc22g26650	221	9 G change to W,21 S change to L,36 F change to A,86 G change to D,120 P change to T,167 N change to H,179 H change to N,195 K change to R	similarity to hypothetical protein An18g02770 - Aspergillus niger
Pc06g02450	321	22 Q change to E,35 S change to T,48 R change to G,166 A change to V	similarity to hypothetical protein contig46_part_ii.tfa_2020cg - Aspergillus fumigatus
Pc21g00200	113	15 T change to I,53 V change to I,111 K change to N	hypothetical protein
Pc18g06730	123	38 K change to N	hypothetical protein [truncated ORF]
Pc14g01030	527	194 G change to E	unknown EC_number=1.14.-.-; similarity to cytochrome P450 monooxygenase TRI11 - Fusarium sporotrichioides
Pc12g07620	913	824 E change to A	strong similarity to hypothetical protein B1D1.130 - Neurospora crassa
Pc22g26620	112	81 T change to S,93 H change to P,99 K change to N,102 V change to A,104 S change to *	similarity to hypothetical protein An08g11500 - Aspergillus niger [truncated ORF]
Pc07g00020	221	9 G change to W,21 S change to L,139 K change to E,140 G change to S,143 S change to R,179 H change to N	similarity to hypothetical protein An18g02770 - Aspergillus niger
Pc16g07040	1085	573 S change to N	strong similarity to hypothetical protein An15g04850 - Aspergillus niger
Pc13g00510	160	1 Q change to E,27 H change to Q,28 D change to T	hypothetical protein
Pc24g01200	584	331 E change to D,506 K change to Q	strong similarity to hypothetical protein An08g12110 - Aspergillus niger
Pc17g01030	202	45 A change to T,66 L change to S,94 Q change to L,95 P change to T,189 K change to N	weak similarity to hypothetical protein An08g11290 - Aspergillus niger
Pc22g15980	452	102 E change to D	strong similarity to hypothetical protein An03g04350 - Aspergillus niger
Pc16g06120	1180	855 Q change to R,863 I change to V,866 Q change to K,874 E change to K,875 Y change to F,877 Q change to R,878 A change to T,884 A change to T,885 G change to D,886 R change to K,896 V change to I,897 R change to K,899 K change to Q,903 K change to E,907 K change to E,908 F change to Y,910 R change to Q,917 V change to A,919 N change to R,921 Q change to R,929 A change to V,940 D change to K,941…	strong similarity to ankyrin 3 (splice form 3) - Mus musculus
Pc16g15480	163	32 H change to Q,36 A change to V,37 S change to T,40 T change to S,56 A change to G,63 N change to S,84 E change to Q,116 I change to V,121 C change to W,124 K change to Q,136 K change to Q,142 V change to L,162 C change to W	hypothetical protein
Pc24g03090	489	165 V change to A,344 G change to E,373 S change to L	hypothetical protein
Pc21g00120	168	18 S change to L,21 V change to M,25 T change to N,32 Q change to *,34 D change to V,47 A change to T,138 N change to D,149 E change to Q,150 G change to A	hypothetical protein
Pc24g00160	232	9 D change to N,23 I change to V,29 L change to F,74 N change to S,75 G change to R,143 S change to R,158 S change to P,213 S change to P,218 Y change to C	weak similarity to hypothetical protein SPAC15A10.09c - Schizosaccharomyces pombe
Pc21g00210	288	3 S change to F,46 F change to L,86 S change to I,107 E change to K,112 E change to K,172 F change to L,211 S change to T,217 F change to S,225 V change to I,226 T change to M	weak similarity to hypothetical protein SPAC15A10.09c - Schizosaccharomyces pombe
Pc13g09420	174	115 H change to L	hypothetical protein
Pc20g15710	484	239 G change to A,373 H change to P	strong similarity to hypothetical protein B12F1.100 - Neurospora crassa
Pc21g16000	2138	1409 D change to N	unknown EC_number=2.3.1.-; strong similarity to polyketide synthase PKS1 - Colletotrichum lagenarium
Pc17g00990	71	60 T change to A,65 P change to A	similarity to hypothetical protein An08g11500 - Aspergillus niger [truncated ORF]
Pc09g00340	288	1 N change to K,9 D change to N,10 L change to S,15 A change to T,35 L change to S,64 S change to P,67 I change to V,74 N change to S,75 G change to R,96 Y change to H,115 P change to S,143 S change to R,184 I change to V,225 I change to V,249 L change to P,256 F change to L	weak similarity to hypothetical protein SPAC15A10.09c - Schizosaccharomyces pombe
Pc18g01500	1110	282 F change to L,364 L change to S	similarity to hypothetical protein SPAC7D4.03c - Schizosaccharomyces pombe
Pc41g00010	233	32 A change to V,35 E change to Q,55 K change to R,179 A change to V,202 C change to F,225 Y change to C,226 E change to A	similarity to hypothetical protein contig46_part_ii.tfa_2020cg - Aspergillus fumigatus
Pc21g12890	606	599 D change to V,600 Y change to S	unknown EC_number=1.14.13.7; strong similarity to phenol 2-monooxygenase -Trichosporon beigelii
Pc22g04020	900	534 Y change to H	strong similarity to class I alpha-mannosidase like protein An06g01510 - Aspergillus niger
Pc13g04790	3674	193 T change to A,515 A change to T	similarity to protein CG33196-PB - Drosophila melanogaster
Pc21g00510	327	18 A change to V,23 L change to P,41 K change to R,184 T change to I,213 L change to I,231 A change to E,236 A change to V,242 M change to V,249 N change to Y,250 G change to D,259 N change to D,296 R change to H	similarity to hypothetical protein contig46_part_ii.tfa_2020cg - Aspergillus fumigatus
Pc24g00130	240	25 T change to I,26 R change to C,30 P change to L,43 G change to R,100 S change to P,115 P change to S,144 N change to S,153 T change to I,154 H change to R,178 M change to L,221 R change to C,223 F change to I,227 V change to A,232 K change to E,234 V change to A,237 V change to A	weak similarity to hypothetical protein An12g06780 - Aspergillus niger
Pc21g15390	3852	646 S change to F,876 P change to L,3291 G change to D	strong similarity to TRRAP like protein An02g10200 - Aspergillus niger
Pc07g00040	340	4 S change to N,6 H change to R,56 L change to S,63 H change to Y,76 T change to R,79 P change to L,83 E change to G,87 E change to *,94 A change to T,230 A change to V,232 T change to S,236 I change to N,238 R change to S,248 S change to T,273 L change to V,280 L change to F,289 V change to I,326 I change to V,327 L change to P	hypothetical protein
Pc12g13160	591	80 V change to N	unknown EC_number=3.2.1.3; strong similarity to hypothetical mixed-linked glucanase precursor related protein MLG1 -Neurospora crassa
Pc21g18880	1360	587 G change to D,876 K change to *	unknown EC_number=6.3.5.3; strong similarity to phosphoribosylformylglycinamidine synthase purL -Escherichia coli
Pc22g26700	302	5 I change to T,8 S change to T,43 M change to I,65 T change to P,143 V change to I,183 V change to L,199 R change to Q,216 K change to E,224 I change to T	weak similarity to hypothetical protein mg11003.1 - Magnaporthe grisea
Pc22g05790	326	15 A change to V	strong similarity to transcription activator Adr1 - Saccharomyces cerevisiae
